# Supplementary material for: Ultrastaging of the Parametrium in Cervical Cancer: A Clinicopathological Study
Source: Cancers (Basel). 2023 Feb 9;15(4):1099. doi: 10.3390/cancers15041099 (PMC9954180; doi:10.3390/cancers15041099)
Supplement: Supplementary file 1 [file cancers-15-01099-s001.zip]

Archive with 1 entries (1 files):
- cancers-2139564-supplementary.pdf
